# Supplementary material for: Direct interaction between RecA and a CheW-like protein is required for surface-associated motility, chemotaxis and the full virulence of Acinetobacter baumannii strain ATCC 17978
Source: Virulence. 2020 Apr 7;11(1):315–26. doi: 10.1080/21505594.2020.1748923 (PMC7161683; doi:10.1080/21505594.2020.1748923)
Supplement: Supplemental Material [file kvir-11-01-1748923-s001.zip]

Archive with 6 entries (6 files):
- Fig. S1.TIF
- Fig. S2.TIF
- Fig. S3.TIF
- Fig. S4.tif
- SUPPLEMENTARY FIGURE LEGENDS.docx
- Supplementary Table 1.docx
